# Supplementary material for: De novo metatranscriptomic exploration of gene function in the millipede holobiont
Source: Sci Rep. 2022 Sep 28;12:16173. doi: 10.1038/s41598-022-19565-y (PMC9519908; doi:10.1038/s41598-022-19565-y)
Supplement: Supplementary file 2 — Supplementary Tables. [file 41598_2022_19565_MOESM2_ESM.xlsx]

## Sheet: Table S4
Supplementary Table S4.
Distribution of GO terms connected to digestion in holobiont.
Blue conditional formatting is adjusted for each GO term and for taxonomic distribution, distribution among body parts and detailed distribution separately.
Explanatory notes:	1) Blue conditional formatting is adjusted for each GO term and for taxonomic distribution, distribution among body parts and detailed distribution separately.
	2) Filling according to taxonomic distribution: green (GO term occured at host part), yellow (GO term occured at eukaryotic microbiota and nematodes),
	red (GO term occured at prokaryotic microbiota part only)
		Taxonomic distribution						Body parts distribution				Detailed distribution (all combinations)
		Eukaryota				Prokaryota						Intestinal tract
				Microbiota				Intestinal tract			Non-gut	Foregut						Midgut						Hindgut						NG
GO term name	GO term	Host	Nematodes	Ciliates	Fungi	Bacteria	Archaea	Foregut	Midgut	Hindgut		Host	Nematodes	Ciliates	Fungi	Bacteria	Archaea	Host	Nematodes	Ciliates	Fungi	Bacteria	Archaea	Host	Nematodes	Ciliates	Fungi	Bacteria	Archaea	Host
Digestive processes
digestive system process	GO:0022600	94	0	0	0	0	0	20	33	14	27	20	0	0	0	0	0	33	0	0	0	0	0	14	0	0	0	0	0	27
extracellular space	GO:0005615	985	7	20	1	10	0	188	362	164	309	188	0	0	0	0	0	357	1	0	0	4	0	131	6	20	1	6	0	309
regulated exocytosis	GO:0045055	845	1	38	4	8	0	149	348	167	232	149	0	0	0	0	0	345	0	0	0	3	0	119	1	38	4	5	0	232
secretion	GO:0046903	1786	2	57	5	105	0	314	720	400	521	314	0	0	0	0	0	699	0	0	0	21	0	252	2	57	5	84	0	521
polysaccharide digestion	GO:0044245	4	0	2	0	0	0	2	5	2	2	2	0	0	0	0	0	5	0	0	0	0	0	0	0	2	0	0	0	2
lipid digestion	GO:0044241	6	0	0	0	0	0	1	4	0	1	1	0	0	0	0	0	4	0	0	0	0	0	0	0	0	0	0	0	1
protein catabolic process	GO:0030163	1649	5	61	36	121	5	298	681	450	448	294	0	0	4	0	0	633	1	0	12	35	0	274	4	61	20	86	5	448
starch catabolic process	GO:0005983	0	0	6	0	2	0	0	0	8	0	0	0	0	0	0	0	0	0	0	0	0	0	0	0	3	0	1	0	0
α-amylase activity	GO:0004556	20	0	0	0	0	0	3	7	7	3	3	0	0	0	0	0	7	0	0	0	0	0	2	0	0	0	0	0	3
maltose alpha-glucosidase activity	GO:0032450	19	0	0	0	0	0	4	5	4	6	4	0	0	0	0	0	5	0	0	0	0	0	4	0	0	0	0	0	6
α-1,4-glucosidase activity	GO:0004558	0	4	4	1	6	0	0	0	15	0	0	0	0	0	0	0	0	0	0	0	0	0	0	4	4	1	6	0	0
β-fructofuranosidase activity	GO:0004564	0	0	2	0	0	0	0	0	2	0	0	0	0	0	0	0	0	0	0	0	0	0	0	0	2	0	0	0	0
sucrose α-glucosidase activity	GO:0004575	0	0	2	0	0	0	0	0	2	0	0	0	0	0	0	0	0	0	0	0	0	0	0	0	2	0	0	0	0
trehalase activity	GO:0015927	0	0	0	0	4	0	0	0	4	0	0	0	0	0	0	0	0	0	0	0	0	0	0	0	0	0	4	0	0
β-glucosidase activity	GO:0008422	4	0	2	2	21	0	1	8	19	1	1	0	0	0	0	0	2	0	0	0	6	0	0	0	2	2	15	0	1
cellulose binding	GO:0030248	0	0	0	0	1	0	0	0	1	0	0	0	0	0	0	0	0	0	0	0	0	0	0	0	0	0	1	0	0
Absorption and transport of digestive and fermentative products
intestinal absorption	GO:0050892	21	0	0	0	0	0	3	9	1	8	3	0	0	0	0	0	9	0	0	0	0	0	1	0	0	0	0	0	8
intestinal D-glucose absorbption	GO:0001951	5	0	0	0	0	0	1	0	1	3	1	0	0	0	0	0	0	0	0	0	0	0	1	0	0	0	0	0	3
glucose transmembrane transport	GO:1904659	46	0	0	0	18	0	9	25	12	18	9	0	0	0	0	0	16	0	0	0	9	0	3	0	0	0	9	0	18
short chain fatty acid transport	GO:0015912	5	0	0	0	3	0	3	0	3	2	3	0	0	0	0	0	0	0	0	0	0	0	0	0	0	0	3	0	2
acetate transport	GO:0006846	0	0	0	0	6	0	0	2	4	0	0	0	0	0	0	0	0	0	0	0	2	0	0	0	0	0	4	0	0
short-chain fatty acid transmembrane transporter activity	GO:0015636	5	0	0	0	0	0	3	0	0	2	3	0	0	0	0	0	0	0	0	0	0	0	0	0	0	0	0	0	2

## Sheet: Table S5
Supplementary Table S5.
Enzymes participating in the digestive process, energy storage and antibacterial activity.
Blue conditional formatting is adjusted for each EC term and for taxonomic distribution, distribution among body parts and detailed distribution separately.
Explanatory notes:	1) Blue conditional formatting is adjusted for each EC number and for taxonomic distribution, distribution among body parts and detailed distribution separately.
	2) Filling according to taxonomic distribution: green (EC number occured at host part), yellow (EC number occured at eukaryotic microbiota and nematodes),
	red (EC number occured at prokaryotic microbiota part only).
		Taxonomic distribution						Body parts distribution				Detailed distribution (all combinations)
		Eukaryota				Prokaryota						Intestinal tract
				Microbiota				Intestinal tract			Non-gut	Foregut						Midgut						Hindgut						NG
Accepted enzyme name	EC number	Host	Nematodes	Ciliates	Fungi	Bacteria	Archaea	Foregut	Midgut	Hindgut		Host	Nematodes	Ciliates	Fungi	Bacteria	Archaea	Host	Nematodes	Ciliates	Fungi	Bacteria	Archaea	Host	Nematodes	Ciliates	Fungi	Bacteria	Archaea	Host
Digestion of different substrates
Fats
Ttriglyceride lipase	EC 3.1.1.3	17	0	0	0	1	0	1	10	1	6	1	0	0	0	0	0	10	0	0	0	0	0	0	0	0	0	1	0	6
Peptides and proteins
Aminopeptidases	EC 3.4.11	99	0	5	0	121	0	15	62	117	31	15	0	0	0	0	0	38	0	0	0	24	0	15	0	5	0	97	0	31
Dipeptidases	EC 3.4.13	53	0	2	0	34	0	9	33	34	13	9	0	0	0	0	0	26	0	0	0	7	0	5	0	2	0	27	0	13
Dipeptidyl-peptidases and tripeptidyl-peptidases	EC 3.4.14	63	0	16	0	10	0	10	23	37	19	10	0	0	0	0	0	23	0	0	0	0	0	11	0	16	0	10	0	19
Peptidyl-dipeptidases	EC 3.4.15	10	2	0	0	18	0	3	4	20	3	3	0	0	0	0	0	3	0	0	0	1	0	1	2	0	0	17	0	3
Serine-type carboxypeptidases	EC 3.4.16	11	0	9	0	78	0	4	34	57	3	3	0	0	0	1	0	4	0	0	0	30	0	1	0	9	0	47	0	3
Metallocarboxypeptidases	EC 3.4.17	59	0	0	0	36	0	8	29	34	24	8	0	0	0	0	0	16	0	0	0	13	0	11	0	0	0	23	0	24
Cysteine-type carboxypeptidases	EC 3.4.18	1	0	16	0	0	0	0	0	17	0	0	0	0	0	0	0	0	0	0	0	0	0	1	0	16	0	0	0	0
Omega peptidases	EC 3.4.19	391	0	7	0	28	0	61	168	87	110	61	0	0	0	0	0	158	0	0	0	10	0	62	0	7	0	18	0	110
Serine endopeptidases	EC 3.4.21	156	4	2	0	263	3	28	112	231	57	28	0	0	0	0	0	54	0	0	0	58	0	17	4	2	0	205	3	57
Cysteine endopeptidases	EC 3.4.22	136	3	31	0	7	0	30	43	66	38	30	0	0	0	0	0	43	0	0	0	0	0	25	3	31	0	7	0	38
Aspartic endopeptidases	EC 3.4.23	11	5	4	0	4	0	2	9	11	2	2	0	0	0	0	0	5	2	0	0	2	0	2	3	4	0	2	0	2
Metalloendopeptidases	EC 3.4.24	144	0	7	1	70	0	26	66	84	46	26	0	0	0	0	0	57	0	0	0	9	0	15	0	7	1	61	0	46
Threonine endopeptidases	EC 3.4.25	92	0	6	4	7	2	22	31	35	23	22	0	0	0	0	0	30	0	0	0	1	0	17	0	6	4	6	2	23
Starch and maltose
α-amylase	EC 3.2.1.1	15	6	3	0	31	0	3	8	41	3	3	0	0	0	0	0	7	0	0	0	1	0	2	6	3	0	30	0	3
γ-amylase (glucan 1,4-α-glucosidase)	EC 3.2.1.3	27	0	3	0	3	0	2	11	10	10	2	0	0	0	0	0	11	0	0	0	0	0	4	0	3	0	3	0	10
maltase	EC 3.2.1.20	79	0	5	1	13	0	15	30	28	25	14	0	0	0	1	0	29	0	0	0	1	0	11	0	5	1	11	0	25
Chitin
chitinase	EC 3.2.1.14	75	0	1	0	60	1	18	46	53	20	17	0	0	0	1	0	32	0	0	0	14	0	6	0	1	0	45	1	20
β-N-acetylhexosaminidase	EC 3.2.1.52	37	0	4	0	49	0	9	17	50	14	9	0	0	0	0	0	10	0	0	0	7	0	4	0	4	0	42	0	14
Sucrose
Sucrose α-glucosidase	EC 3.2.1.48	9	0	2	0	0	0	1	3	3	4	1	0	0	0	0	0	3	0	0	0	0	0	1	0	2	0	0	0	4
β-fructofuranosidase	EC 3.2.1.26	0	0	0	0	7	0	0	2	5	0	0	0	0	0	0	0	0	0	0	0	2	0	0	0	0	0	5	0	0
Laminarin
laminarinase (glucan 1,3-β-glucosidase)	EC 3.2.1.58	0	0	0	1	0	0	0	0	1	0	0	0	0	0	0	0	0	0	0	0	0	0	0	0	0	1	0	0	0
Trehalose
α,α-trehalase	EC 3.2.1.28	0	0	0	1	1	0	0	0	2	0	0	0	0	0	0	0	0	0	0	0	0	0	0	0	0	1	1	0	0
Cellulose
Cellulase	EC 3.2.1.4	0	0	0	0	88	4	0	24	68	0	0	0	0	0	0	0	0	0	0	0	24	0	0	0	0	0	64	4	0
cellulose 1,4-β-cellobiosidase (non-reducing end)	EC 3.2.1.91	0	0	0	0	9	0	0	2	7	0	0	0	0	0	0	0	0	0	0	0	2	0	0	0	0	0	7	0	0
β-glucosidase	EC 3.2.1.21	0	0	0	1	68	0	1	12	56	0	0	0	0	0	1	0	0	0	0	0	12	0	0	0	0	1	55	0	0
Hemicelluloses
β-mannosidase	EC 3.2.1.25	5	0	0	0	2	0	1	2	2	2	1	0	0	0	0	0	2	0	0	0	0	0	0	0	0	0	2	0	2
α-L-fucosidase	EC 3.2.1.51	3	0	0	0	30	0	0	1	31	1	0	0	0	0	0	0	1	0	0	0	0	0	1	0	0	0	30	0	1
β-galactosidase	EC 3.2.1.23	42	0	0	0	24	0	10	21	28	7	10	0	0	0	0	0	21	0	0	0	0	0	4	0	0	0	24	0	7
α-galactosidase	EC 3.2.1.22	0	0	2	0	10	0	0	0	12	0	0	0	0	0	0	0	0	0	0	0	0	0	0	0	2	0	10	0	0
endo-1,4-β-xylanase	EC 3.2.1.8	0	0	0	0	33	2	0	3	32	0	0	0	0	0	0	0	0	0	0	0	3	0	0	0	0	0	30	2	0
xylan 1,4-β-xylosidase	EC 3.2.1.37	0	0	0	0	4	0	0	0	4	0	0	0	0	0	0	0	0	0	0	0	0	0	0	0	0	0	4	0	0
endo-β-1,4-mannanase	EC 3.2.1.78	0	0	0	0	16	0	1	1	14	0	0	0	0	0	1	0	0	0	0	0	1	0	0	0	0	0	14	0	0
α-D-xyloside xylohydrolase	EC 3.2.1.177	0	0	0	0	13	0	0	2	11	0	0	0	0	0	0	0	0	0	0	0	2	0	0	0	0	0	11	0	0
arabinan endo-1,5-α-L-arabinanase	EC 3.2.1.99	0	0	0	0	12	0	0	0	12	0	0	0	0	0	0	0	0	0	0	0	0	0	0	0	0	0	12	0	0
arabinogalactan endo-β-1,4-galactanase	EC 3.2.1.89	0	0	0	0	15	0	0	2	13	0	0	0	0	0	0	0	0	0	0	0	2	0	0	0	0	0	13	0	0
mannan endo-1,4-β-mannosidase	EC 3.2.1.78	0	0	0	0	16	0	1	1	14	0	0	0	0	0	1	0	0	0	0	0	1	0	0	0	0	0	14	0	0
Lignin
superoxide dismutase (SOD)	EC 1.15.1.1	19	0	1	0	53	0	2	11	52	8	2	0	0	0	0	0	4	0	0	0	7	0	5	0	1	0	46	0	8
tyrosinase	EC 1.14.18.1	40	0	0	0	3	0	7	22	6	8	7	0	0	0	0	0	20	0	0	0	2	0	5	0	0	0	1	0	8
tyrosinase hemocyanin COG text	hemocyanin	9	0	0	0	0	0	0	4	4	1	0	0	0	0	0	0	4	0	0	0	0	0	4	0	0	0	0	0	1
Lysozyme
lysozyme	EC 3.2.1.17	11	0	0	0	11	0	1	10	7	4	1	0	0	0	0	0	5	0	0	0	5	0	1	0	0	0	6	0	4

## Sheet: Table S6
Supplementary Table S6.
Aerobic and anaerobic metabolism, fermentation and methanogenesis.
Blue conditional formatting is adjusted for each GO term and for taxonomic distribution, distribution among body parts and detailed distribution separately.
Explanatory notes:	1) Blue conditional formatting is adjusted for each GO term and for taxonomic distribution, distribution among body parts and detailed distribution separately.
	2) Filling according to taxonomic distribution: green (GO term occured at host part), yellow (GO term occured at eukaryotic microbiota and nematodes),
	red (GO term occured at prokaryotic microbiota part only).
		Taxonomic distribution						Body parts distribution				Detailed distribution (all combinations)
		Eukaryota				Prokaryota						Intestinal tract
				Microbiota				Intestinal tract			Non-gut	Foregut						Midgut						Hindgut						NG
GO term name	GO term	Host	Nematodes	Ciliates	Fungi	Bacteria	Archaea	Foregut	Midgut	Hindgut		Host	Nematodes	Ciliates	Fungi	Bacteria	Archaea	Host	Nematodes	Ciliates	Fungi	Bacteria	Archaea	Host	Nematodes	Ciliates	Fungi	Bacteria	Archaea	Host
Aerobic and anaerobic metabolism
oxygen transport	GO:0015671	8	0	0	0	0	0	1	2	1	4	1	0	0	0	0	0	2	0	0	0	0	0	1	0	0	0	0	0	4
energy derivation by oxidation of organic compounds	GO:0015980	922	18	43	3	542	2	142	537	581	270	142	0	0	0	0	0	369	0	0	0	168	0	141	18	43	3	374	2	270
aerobic respiration	GO:0009060	275	6	27	6	258	0	50	190	249	83	46	0	0	0	0	0	106	0	0	0	84	0	40	6	27	2	174	0	83
response to hypoxia	GO:0001666	494	1	10	1	107	0	84	216	158	155	84	0	0	0	0	0	185	0	0	0	31	0	70	1	10	1	76	0	155
cellular response to hypoxia	GO:0071456	258	0	1	1	9	0	43	102	50	74	43	0	0	0	0	0	100	0	0	0	2	0	41	0	1	1	7	0	74
response to anoxia	GO:0034059	43	1	4	0	3	0	8	20	13	10	8	0	0	0	0	0	17	0	0	0	3	0	8	1	4	0	0	0	10
cellular response to anoxia	GO:0071454	22	1	4	0	3	0	5	14	8	3	5	0	0	0	0	0	11	0	0	0	3	0	3	1	4	0	0	0	3
anaerobic respiration	GO:0009061	9	0	2	0	161	2	2	50	121	1	2	0	0	0	0	0	3	0	0	0	47	0	3	0	2	0	114	2	1
Fermentative processes
fermentation	GO:0006113	0	0	1	0	62	0	0	19	44	0	0	0	0	0	0	0	0	0	0	0	19	0	0	0	1	0	43	0	0
glucose catabolic process to lactate	GO:0019659	0	0	0	0	6	0	0	0	6	0	0	0	0	0	0	0	0	0	0	0	0	0	0	0	0	0	6	0	0
glucose catabolic process to lactate via pyruvate	GO:0019661	0	0	0	0	6	0	0	0	6	0	0	0	0	0	0	0	0	0	0	0	0	0	0	0	0	0	6	0	0
nitrogenous compound fermentation	GO:0019666	0	0	0	0	10	0	0	1	9	0	0	0	0	0	0	0	0	0	0	0	1	0	0	0	0	0	9	0	0
glycolytic fermentation	GO:0019660	0	0	0	0	9	0	0	0	9	0	0	0	0	0	0	0	0	0	0	0	0	0	0	0	0	0	9	0	0
mixed acid fermentation	GO:0019664	0	0	0	0	3	0	0	0	3	0	0	0	0	0	0	0	0	0	0	0	0	0	0	0	0	0	3	0	0
non-glycolytic fermentation	GO:0019662	0	0	0	0	4	0	0	2	2	0	0	0	0	0	0	0	0	0	0	0	2	0	0	0	0	0	2	0	0
acetate biosynthetic process	GO:0019413	0	0	0	0	15	0	0	3	12	0	0	0	0	0	0	0	0	0	0	0	3	0	0	0	0	0	12	0	0
short-chain fatty acid biosynthetic process	GO:0051790	0	0	0	0	4	0	0	2	2	0	0	0	0	0	0	0	0	0	0	0	2	0	0	0	0	0	2	0	0
methanogenesis	GO:0015948	0	0	0	0	0	2	0	0	2	0	0	0	0	0	0	0	0	0	0	0	0	0	0	0	0	0	0	2	0

## Sheet: Table S7
Supplementary Table S7.
Enzymes participating in energy storage and metabolism of structural polysaccharides.
Blue conditional formatting is adjusted for each EC number and for taxonomic distribution, distribution among body parts and detailed distribution separately.
Explanatory notes:	1) Blue conditional formatting is adjusted for each EC number and for taxonomic distribution, distribution among body parts and detailed distribution separately.
	2) Filling according to taxonomic distribution: green (EC number occured at host part), yellow (EC number occured at eukaryotic microbiota and nematodes),
	red (EC number occured at prokaryotic microbiota part only).
		Taxonomic distribution						Body parts distribution				Detailed distribution (all combinations)
		Eukaryota				Prokaryota						Intestinal tract
				Microbiota				Intestinal tract			Non-gut	Foregut						Midgut						Hindgut						NG
Accepted enzyme name	EC number	Host	Nematodes	Ciliates	Fungi	Bacteria	Archaea	Foregut	Midgut	Hindgut		Host	Nematodes	Ciliates	Fungi	Bacteria	Archaea	Host	Nematodes	Ciliates	Fungi	Bacteria	Archaea	Host	Nematodes	Ciliates	Fungi	Bacteria	Archaea	Host
Mitochondrial electron transporting chain
NADH ubiquinone oxidoreductase	EC 1.3.5.1	8	4	3	0	56	0	2	16	52	1	2	0	0	0	0	0	3	0	0	0	13	0	2	4	3	0	43	0	1
CoQH2-cytochrome c reductase	EC 1.10.2.2	19	0	0	0	2	0	4	8	4	5	4	0	0	0	0	0	7	0	0	0	1	0	3	0	0	0	1	0	5
Storage sacharides metabolism
glycogen phosphorylase	EC 2.4.1.1	11	0	10	0	62	0	1	9	66	7	1	0	0	0	0	0	2	0	0	0	7	0	1	0	10	0	55	0	7
Chitin metabolism
chitinase	EC 3.2.1.14	75	0	1	0	60	1	18	46	53	20	17	0	0	0	1	0	32	0	0	0	14	0	6	0	1	0	45	1	20
β-N-acetylhexosaminidase	EC 3.2.1.52	37	0	4	0	49	0	9	17	50	14	9	0	0	0	0	0	10	0	0	0	7	0	4	0	4	0	42	0	14
Chitin biosysnthesis
glukokinase (hexokinase1)	EC 2.7.1.1	14	0	0	0	5	0	3	7	7	2	3	0	0	0	0	0	7	0	0	0	0	0	2	0	0	0	5	0	2
glukokinase (hexokinase2)	EC 2.7.1.2	0	0	2	0	22	0	0	0	24	0	0	0	0	0	0	0	0	0	0	0	0	0	0	0	2	0	22	0	0
phosphoglucomutase	EC 5.4.2.2	19	2	1	0	51	0	3	15	52	3	3	0	0	0	0	0	10	0	0	0	5	0	3	2	1	0	46	0	3
glucose-6-phosphate isomerase	EC 5.3.1.9	14	0	0	0	33	0	3	5	31	8	3	0	0	0	0	0	1	0	0	0	4	0	2	0	0	0	29	0	8
glucosamine-fructose-6-phosphate aminotransferase	EC 2.6.1.16	12	0	0	0	7	0	4	4	7	4	4	0	0	0	0	0	2	0	0	0	2	0	2	0	0	0	5	0	4
glucosamine-6-phosphate N-acetyltransferase	EC 2.3.1.4	11	0	0	0	0	0	1	1	2	7	1	0	0	0	0	0	1	0	0	0	0	0	2	0	0	0	0	0	7
phosphoacetylglucosamine mutase	EC 5.4.2.3	13	0	0	0	0	0	2	5	3	3	2	0	0	0	0	0	5	0	0	0	0	0	3	0	0	0	0	0	3
UDP-N-acetylgucosamine pyrophosporylase	EC 2.7.7.23	9	0	1	0	14	0	1	8	11	4	1	0	0	0	0	0	3	0	0	0	5	0	1	0	1	0	9	0	4
chitin synthase	EC 2.4.1.16	49	0	0	0	0	0	9	22	4	14	9	0	0	0	0	0	22	0	0	0	0	0	4	0	0	0	0	0	14

## Sheet: Table S8
Supplementary Table S8.
Energy metabolism and energy storage and homeostasis and structural polysaccharides.
Blue conditional formatting is adjusted for each GO term and for taxonomic distribution, distribution among body parts and detailed distribution separately.
Explanatory notes:	1) Blue conditional formatting is adjusted for each GO term and for taxonomic distribution, distribution among body parts and detailed distribution separately.
	2) Filling according to taxonomic distribution: green (GO term occured at host part), yellow (GO term occured at eukaryotic microbiota and nematodes),
	red (GO term occured at prokaryotic microbiota part only).
		Taxonomic distribution						Body parts distribution				Detailed distribution (all combinations)
		Eukaryota				Prokaryota						Intestinal tract
				Microbiota				Intestinal tract			Non-gut	Foregut						Midgut						Hindgut						NG
GO term name	GO term	Host	Nematodes	Ciliates	Fungi	Bacteria	Archaea	Foregut	Midgut	Hindgut		Host	Nematodes	Ciliates	Fungi	Bacteria	Archaea	Host	Nematodes	Ciliates	Fungi	Bacteria	Archaea	Host	Nematodes	Ciliates	Fungi	Bacteria	Archaea	Host
Energy metabolism and energy storage
trehalose transmembrane transporter activity	GO:0015574	20	0	0	0	0	0	5	7	1	7	5	0	0	0	0	0	7	0	0	0	0	0	1	0	0	0	0	0	7
trehalose metabolic process	GO:0005991	4	0	0	0	5	0	1	1	6	1	1	0	0	0	0	0	1	0	0	0	0	0	1	0	0	0	5	0	1
trehalose biosyntethic process	GO:0005992	0	0	0	0	1	0	0	0	1	0	0	0	0	0	0	0	0	0	0	0	0	0	0	0	0	0	1	0	0
trehalose catabolic process	GO:0005993	0	0	0	0	4	0	0	0	4	0	0	0	0	0	0	0	0	0	0	0	0	0	0	0	0	0	4	0	0
energy reserve metabolic process	GO:0006112	353	4	12	1	83	0	58	184	122	89	58	0	0	0	0	0	163	0	0	0	21	0	43	4	12	1	62	0	89
carbohydrate storage	GO:0052576	9	0	0	0	0	0	2	2	1	4	2	0	0	0	0	0	2	0	0	0	0	0	1	0	0	0	0	0	4
glycogen biosynthetic process	GO:0005978	91	0	2	0	47	0	52	34	43	11	52	0	0	0	0	0	23	0	0	0	11	0	5	0	2	0	36	0	11
glycogen (starch) synthase activity	GO:0004373	10	0	0	0	5	0	1	6	4	4	1	0	0	0	0	0	4	0	0	0	2	0	1	0	0	0	3	0	4
glycogen metabolic process	GO:0005977	349	1	12	1	83	0	57	182	119	88	57	0	0	0	0	0	161	0	0	0	21	0	43	4	12	1	62	0	88
glycogen catabolic process	GO:0005980	180	4	10	1	31	0	25	100	60	41	25	0	0	0	0	0	90	0	0	0	10	0	24	4	10	1	21	0	41
glycogen phosphorylase activity	GO:0008184	11	0	6	0	24	0	1	9	24	7	1	0	0	0	0	0	2	0	0	0	7	0	1	0	6	0	17	0	7
lipid storage	GO:0019915	122	0	2	0	15	0	23	57	24	35	19	0	0	0	4	0	47	0	0	0	10	0	21	0	2	0	1	0	35
fat body development	GO:0007503	26	0	0	0	0	0	9	5	3	9	9	0	0	0	0	0	5	0	0	0	0	0	3	0	0	0	0	0	9
adult fat body development	GO:0007505	9	0	0	0	0	0	3	2	1	3	3	0	0	0	0	0	2	0	0	0	0	0	1	0	0	0	0	0	3
regulation of carbohydrate utilization	GO:0043610	1	0	0	0	0	0	0	1	0	0	0	0	0	0	0	0	1	0	0	0	0	0	0	0	0	0	0	0	0
glucose homeostasis	GO:0042593	309	1	2	0	3	0	58	117	54	86	58	0	0	0	0	0	114	0	0	0	3	0	51	1	2	0	0	0	86
carbohydrate homeostasis	GO:0033500	327	1	2	0	6	0	63	122	58	93	63	0	0	0	0	0	119	0	0	0	3	0	52	1	2	0	0	0	93
insulin secretion	GO:0030073	28	0	0	0	0	0	5	11	3	9	5	0	0	0	0	0	11	0	0	0	0	0	3	0	0	0	0	0	9
response to insulin	GO:0032868	486	1	8	0	7	0	78	187	89	148	78	0	0	0	0	0	187	0	0	0	0	0	73	1	8	0	7	0	148
regulation of transcription by glucose	GO:0046015	9	0	1	1	0	0	4	1	5	1	4	0	0	0	0	0	7	0	0	0	0	0	3	0	1	1	0	0	4
Chitin metabolism
cuticle chitin biosynthetic process	GO:0006035	63	0	0	0	0	0	11	24	8	20	11	0	0	0	0	0	24	0	0	0	0	0	8	0	0	0	0	0	20
cuticle chitin metabolic process	GO:0006034	63	0	0	0	0	0	11	24	8	20	11	0	0	0	0	0	24	0	0	0	0	0	8	0	0	0	0	0	20
chitin biosynthetic process	GO:0006031	64	0	0	0	0	0	11	24	8	21	11	0	0	0	0	0	24	0	0	0	0	0	8	0	0	0	0	0	21
chitin synthase activity	GO:0004100	44	0	0	0	0	0	8	19	4	13	8	0	0	0	0	0	19	0	0	0	0	0	4	0	0	0	0	0	13
α-N-acetylglucosaminidase activity	GO:0004561	3	0	0	0	0	0	1	1	1	0	1	0	0	0	0	0	1	0	0	0	0	0	0	0	0	0	0	0	1
glucosamine catabolic process	GO:0006043	5	0	0	0	0	0	1	1	1	2	1	0	0	0	0	0	1	0	0	0	0	0	1	0	0	0	0	0	2
lysozyme activity	GO:0003796	6	1	1	0	0	0	0	3	2	3	0	0	0	0	0	0	3	0	0	0	0	0	0	1	1	0	0	0	3
chitin binding	GO:0008061	88	0	1	0	2	0	21	30	12	28	21	0	0	0	0	0	28	0	0	0	2	0	11	0	1	0	0	0	28
chitin catabolic process	GO:0006032	80	0	0	0	12	0	21	26	20	25	21	0	0	0	0	0	24	0	0	0	2	0	10	0	0	0	10	0	25
chitinase activity	GO:0004568	80	0	0	0	15	0	21	27	22	25	21	0	0	0	0	0	24	0	0	0	3	0	10	0	0	0	12	0	25
chitin metabolic process	GO:0006030	144	0	0	0	12	0	32	50	28	46	32	0	0	0	0	0	48	0	0	0	2	0	18	0	0	0	10	0	46

## Sheet: Table S9
Supplementary Table S9.
Chosen active enzymes involving in essential compounds biosynthesis in holobiont.
Blue conditional formatting is adjusted for each EC number and for taxonomic distribution, distribution among body parts and detailed distribution separately.
Explanatory notes:	1) Blue conditional formatting is adjusted for each EC number and for taxonomic distribution, distribution among body parts and detailed distribution separately.
	2) Filling according to taxonomic distribution: green (EC number occured at host part), yellow (EC number occured at eukaryotic microbiota and nematodes),
	red (EC number occured at prokaryotic microbiota part only).
		Taxonomic distribution						Body parts distribution				Detailed distribution (all combinations)
		Eukaryota				Prokaryota						Intestinal tract
				Microbiota				Intestinal tract			Non-gut	Foregut						Midgut						Hindgut						NG
Accepted enzyme name	EC number	Host	Nematodes	Ciliates	Fungi	Bacteria	Archaea	Foregut	Midgut	Hindgut		Host	Nematodes	Ciliates	Fungi	Bacteria	Archaea	Host	Nematodes	Ciliates	Fungi	Bacteria	Archaea	Host	Nematodes	Ciliates	Fungi	Bacteria	Archaea	Host
Essential compounds synthesis
L-gulonolactone oxidase	EC 1.1.3.8	5	0	0	0	1	0	1	1	2	2	1	0	0	0	0	0	1	0	0	0	0	0	1	0	0	0	1	0	2
L-galactonolactone dehydrogenase	EC 1.3.2.3	0	0	1	0	0	0	0	0	1	0	0	0	0	0	0	0	0	0	0	0	0	0	0	0	1	0	0	0	0
very-long-chain 3-oxoacyl-CoA synthase	EC 2.3.1.199	17	0	0	0	0	0	4	4	3	6	4	0	0	0	0	0	4	0	0	0	0	0	3	0	0	0	0	0	6
prostaglandin G H synthase	EC 1.14.99.1	3	0	0	0	0	0	1	1	0	1	1	0	0	0	0	0	1	0	0	0	0	0	0	0	0	0	0	0	1
glutathione S-transferase	EC 2.5.1.18	169	2	2	0	21	0	32	70	43	49	32	0	0	0	0	0	58	0	0	0	12	0	30	2	2	0	9	0	49
hydroxymethylglutaryl-CoA reductase (NADPH) activity	EC 1.1.1.34	8	0	0	0	0	2	1	5	3	1	1	0	0	0	0	0	5	0	0	0	0	0	1	0	0	0	0	2	1
phosphomevalonate kinase	EC 2.7.4.2	22	0	0	0	0	0	2	11	0	9	2	0	0	0	0	0	11	0	0	0	0	0	0	0	0	0	0	0	9
pyridoxal 5'-phosphate synthase	EC 1.4.3.5	16	0	0	0	2	0	2	5	2	9	2	0	0	0	0	0	3	0	0	0	2	0	2	0	0	0	0	0	9
pyridoxal kinase	EC 2.7.1.35	4	0	0	0	9	0	0	3	9	1	0	0	0	0	0	0	1	0	0	0	2	0	2	0	0	0	7	0	1
branched-chain amino acid aminotransferase	EC 2.6.1.42	5	1	0	1	19	3	2	4	22	1	2	0	0	0	0	0	1	0	0	0	3	0	1	1	0	1	16	3	1
pantoate--β-alanine ligase	EC 6.3.2.1	0	0	0	0	18	0	0	2	16	0	0	0	0	0	0	0	0	0	0	0	2	0	0	0	0	0	16	0	0
biotin synthase	EC 2.8.1.6	0	0	0	0	8	0	0	3	5	0	0	0	0	0	0	0	0	0	0	0	3	0	0	0	0	0	5	0	0
thiazole synthase	EC 2.8.1.10	0	0	0	0	3	0	0	1	2	0	0	0	0	0	0	0	0	0	0	0	1	0	0	0	0	0	2	0	0
5,6,7,8-tetrahydrofolate:NAD+ oxidoreductase	EC 1.5.1.3	0	0	0	0	6	0	0	2	4	0	0	0	0	0	0	0	0	0	0	0	2	0	0	0	0	0	4	0	0
5-methyltetrahydrofolate--homocysteine methyltransferase	EC 2.1.1.13	0	0	0	0	25	3	0	6	22	0	0	0	0	0	0	0	0	0	0	0	6	0	0	0	0	0	19	3	0
3-isopropylmalate dehydrogenase	EC 1.1.1.85	0	0	0	0	11	1	0	2	10	0	0	0	0	0	0	0	0	0	0	0	2	0	0	0	0	0	9	1	0
dihydroxy-acid dehydratase	EC 4.2.1.9	0	0	0	0	27	1	0	12	16	0	0	0	0	0	0	0	0	0	0	0	12	0	0	0	0	0	15	1	0
leucine dehydrogenase	EC 1.4.1.9	0	0	0	0	2	0	0	0	2	0	0	0	0	0	0	0	0	0	0	0	0	0	0	0	0	0	2	0	0
N metabolism and N fixation
nitrogenase (ferredoxin)	EC 1.18.6.1	0	0	0	0	9	0	0	0	9	0	0	0	0	0	0	0	0	0	0	0	0	0	0	0	0	0	9	0	0

## Sheet: Table S10
Supplementary Table S10.
Synthesis of potentially essential compounds in the holobiont.
Blue conditional formatting is adjusted for each GO term and for taxonomic distribution, distribution among body parts and detailed distribution separately.
Explanatory notes:	1) Blue conditional formatting is adjusted for each GO term and for taxonomic distribution, distribution among body parts and detailed distribution separately.
	2) Filling according to taxonomic distribution: green (GO term occured at host part), yellow (GO term occured at eukaryotic microbiota and nematodes),
	red (GO term occured at prokaryotic microbiota part only).
		Taxonomic distribution						Body parts distribution				Detailed distribution (all combinations)
		Eukaryota				Prokaryota						Intestinal tract
				Microbiota				Intestinal tract			Non-gut	Foregut						Midgut						Hindgut						NG
GO term name	GO term	Host	Nematodes	Ciliates	Fungi	Bacteria	Archaea	Foregut	Midgut	Hindgut		Host	Nematodes	Ciliates	Fungi	Bacteria	Archaea	Host	Nematodes	Ciliates	Fungi	Bacteria	Archaea	Host	Nematodes	Ciliates	Fungi	Bacteria	Archaea	Host
Essential compounds synthesis
L-ascorbic acid biosynthetic process	GO:0019853	11	0	0	0	0	0	1	4	2	4	1	0	0	0	0	0	4	0	0	0	0	0	2	0	0	0	0	0	4
vitamin K biosynthetic process	GO:0042371	4	0	0	0	0	0	1	1	1	1	1	0	0	0	0	0	1	0	0	0	0	0	1	0	0	0	0	0	1
fatty acid elongation polyunsaturated fatty acid	GO:0034626	15	0	0	0	0	0	4	4	3	4	4	0	0	0	0	0	4	0	0	0	0	0	3	0	0	0	0	0	4
unsaturated fatty acid biosynthetic processes	GO:0006636	9	0	0	0	0	0	1	3	1	4	1	0	0	0	0	0	3	0	0	0	0	0	1	0	0	0	0	0	4
unsaturated fatty acid metabolic process	GO:0033559	85	0	3	0	0	0	13	28	15	32	13	0	0	0	0	0	28	0	0	0	0	0	12	0	3	0	0	0	32
sterol biosynthetic process	GO:0016126	144	0	0	0	0	2	20	62	19	45	20	0	0	0	0	0	62	0	0	0	0	0	17	0	0	0	0	2	45
cobalamin biosynthetic process	GO:0009236	5	0	0	0	3	0	1	2	1	4	1	0	0	0	0	0	0	0	0	0	2	0	0	0	0	0	1	0	4
vitamin B6 biosynthetic process	GO:0042819	17	0	0	0	22	0	2	8	20	9	2	0	0	0	0	0	3	0	0	0	5	0	3	0	0	0	17	0	9
nicotinamide nucleotide biosynthetic process	GO:0019359	120	3	12	0	309	0	25	93	292	34	25	0	0	0	0	0	42	0	0	0	51	0	19	3	12	0	258	0	34
pantothenate biosynthetic process	GO:0015940	0	0	3	1	28	1	0	3	30	0	0	0	0	0	0	0	0	0	0	0	3	0	0	0	3	1	25	1	0
biotin synthase activity	GO:0004076	0	0	0	0	2	0	0	1	1	0	0	0	0	0	0	0	0	0	0	0	1	0	0	0	0	0	1	0	0
biotin biosynthetic process	GO:0009102	0	0	0	0	42	0	0	11	31	0	0	0	0	0	0	0	0	0	0	0	11	0	0	0	0	0	31	0	0
thiamine biosynthetic process	GO:0009228	0	0	0	0	29	0	0	7	22	0	0	0	0	0	0	0	0	0	0	0	7	0	0	0	0	0	22	0	0
folic acid biosynthetic process	GO:0046656	0	0	0	0	6	0	0	4	2	0	0	0	0	0	0	0	0	0	0	0	4	0	0	0	0	0	2	0	0
Aminoacids biosynthesis
methionine biosynthetic process	GO:0009086	31	0	2	0	45	2	7	18	45	10	7	0	0	0	0	0	10	0	0	0	8	0	4	0	2	0	37	2	10
leucine biosynthetic process	GO:0009098	5	0	0	1	38	0	2	7	34	1	2	0	0	0	0	0	1	0	0	0	6	0	1	0	0	1	32	0	1
valine biosynthetic process	GO:0009099	5	0	0	3	40	0	2	11	34	1	2	0	0	0	0	0	1	0	0	0	10	0	1	0	0	3	30	0	1
arginine biosynthetic process	GO:0006526	10	0	0	0	105	9	3	32	86	3	3	0	0	0	0	0	4	0	0	0	28	0	0	0	0	0	77	9	3
aspartate biosynthetic process	GO:0006532	4	0	3	2	12	0	1	4	15	1	1	0	0	0	0	0	1	0	0	0	3	0	1	0	3	2	9	0	1
glutamate biosynthetic process	GO:0006537	30	0	7	2	31	0	5	20	34	11	5	0	0	0	0	0	10	0	0	0	10	0	4	0	7	2	21	0	11
glycine biosynthetic process	GO:0006545	12	0	0	0	30	3	1	5	33	6	1	0	0	0	0	0	4	0	0	0	1	0	1	0	0	0	29	3	6
L-proline biosynthetic process	GO:0055129	3	0	0	0	8	0	1	3	6	1	1	0	0	0	0	0	1	0	0	0	2	0	0	0	0	0	6	0	1
L-serine biosynthetic process	GO:0006564	30	0	2	0	42	0	4	18	41	11	4	0	0	0	0	0	11	0	0	0	7	0	4	0	2	0	35	0	11
glutamine family amino acid biosynthetic process	GO:0009084	50	0	9	3	176	9	10	73	147	17	10	0	0	0	0	0	18	0	0	1	54	0	5	0	9	2	122	9	17
asparagine biosynthetic process	GO:0006529	8	0	0	1	16	0	1	8	13	3	1	0	0	0	0	0	3	0	0	0	5	0	1	0	0	1	11	0	3
aspartate family amino acid biosynthetic process	GO:0009067	43	0	5	3	146	3	9	48	129	14	9	0	0	0	0	0	14	0	0	1	33	0	6	0	5	2	113	3	14
serine family amino acid biosynthetic process	GO:0009070	57	0	5	0	124	3	10	36	124	19	10	0	0	0	0	0	18	0	0	0	18	0	10	0	5	0	106	3	19
glutamine biosynthetic process	GO:0006542	4	0	0	1	26	0	1	15	14	1	1	0	0	0	0	0	1	0	0	1	13	0	1	0	0	0	13	0	1
isoleucine biosynthetic process	GO:0009097	0	0	0	3	42	0	0	10	35	0	0	0	0	0	0	0	0	0	0	0	10	0	0	0	0	3	32	0	0
threonine biosynthetic process	GO:0009088	0	0	0	1	17	0	0	4	14	0	0	0	0	0	0	0	0	0	0	1	3	0	0	0	0	0	14	0	0
pyruvate family amino acid biosynthetic process	GO:0009079	0	0	4	0	21	0	0	6	19	0	0	0	0	0	0	0	0	0	0	0	6	0	0	0	4	0	15	0	0
histidine biosynthetic process	GO:0000105	0	0	0	0	41	5	0	4	42	0	0	0	0	0	0	0	0	0	0	0	4	0	0	0	0	0	37	5	0
lysine biosynthetic process	GO:0009085	0	0	0	0	69	1	0	18	52	0	0	0	0	0	0	0	0	0	0	0	18	0	0	0	0	0	51	1	0
L-phenylalanine biosynthetic process	GO:0009094	0	0	0	0	25	0	0	8	17	0	0	0	0	0	0	0	0	0	0	0	8	0	0	0	0	0	17	0	0
tryptophan biosynthetic process	GO:0000162	0	0	0	0	22	2	0	5	19	0	0	0	0	0	0	0	0	0	0	0	5	0	0	0	0	0	17	2	0
aromatic amino acid family biosynthetic process	GO:0009073	0	0	0	0	87	2	0	24	65	0	0	0	0	0	0	0	0	0	0	0	24	0	0	0	0	0	63	2	0
tyrosine biosynthetic process	GO:0006571	0	0	0	0	21	0	0	6	15	0	0	0	0	0	0	0	0	0	0	0	6	0	0	0	0	0	15	0	0
L-alanine biosynthetic process	GO:0042852	0	0	0	0	12	0	0	4	8	0	0	0	0	0	0	0	0	0	0	0	4	0	0	0	0	0	8	0	0

## Sheet: Table S11
Supplementary Table S11.
Defense responses.
Blue conditional formatting is adjusted for each GO term and for taxonomic distribution, distribution among body parts and detailed distribution separately.
Explanatory notes:	1) Blue conditional formatting is adjusted for each GO term and for taxonomic distribution, distribution among body parts and detailed distribution separately.
	2) Filling according to taxonomic distribution: green (GO term occured at host part), yellow (GO term occured at eukaryotic microbiota and nematodes),
	red (GO term occured at prokaryotic microbiota part only).
		Taxonomic distribution						Body parts distribution				Detailed distribution (all combinations)
		Eukaryota				Prokaryota						Intestinal tract
				Microbiota				Intestinal tract			Non-gut	Foregut						Midgut						Hindgut						NG
GO term name	GO term	Host	Nematodes	Ciliates	Fungi	Bacteria	Archaea	Foregut	Midgut	Hindgut		Host	Nematodes	Ciliates	Fungi	Bacteria	Archaea	Host	Nematodes	Ciliates	Fungi	Bacteria	Archaea	Host	Nematodes	Ciliates	Fungi	Bacteria	Archaea	Host
Defense
defense response	GO:0006952	1827	29	21	2	16	0	294	767	300	534	294	0	0	0	0	0	754	2	0	0	11	0	245	27	21	2	5	0	534
response to other organism	GO:0051707	1606	28	32	6	77	0	268	687	327	467	268	0	0	0	0	0	663	2	0	2	20	0	208	26	32	4	57	0	467
defense response to fungus	GO:0050832	221	5	2	0	3	0	36	101	36	58	36	0	0	0	0	0	99	1	0	0	1	0	28	4	2	0	2	0	58
quinone biosynthetic process	GO:1901663	34	0	0	0	59	0	8	27	50	8	7	0	0	0	1	0	14	0	0	0	13	0	5	0	0	0	45	0	8
quinone metabolic process	GO:1901661	38	0	0	0	59	0	9	30	50	8	8	0	0	0	1	0	17	0	0	0	13	0	5	0	0	0	45	0	8
antibiotic biosynthetic process	GO:0017000	23	0	5	0	28	0	5	13	30	8	5	0	0	0	0	0	6	0	0	0	7	0	4	0	5	0	21	0	8
induction by symbiont of host defense response	GO:0044416	0	0	0	4	0	0	0	2	2	0	0	0	0	0	0	0	0	0	0	2	0	0	0	0	0	2	0	0	0
suppression of host defenses by symbiont	GO:0044414	0	0	0	0	6	0	0	1	5	0	0	0	0	0	0	0	0	0	0	0	1	0	0	0	0	0	5	0	0
